# Supplementary material for: Labor characteristics and intrapartum interventions in women with vaginal birth after cesarean section
Source: BMC Pregnancy Childbirth. 2022 Jul 23;22:589. doi: 10.1186/s12884-022-04919-1 (PMC9308341; doi:10.1186/s12884-022-04919-1)
Supplement: Supplementary file 1 — Additional file 1. [file 12884_2022_4919_MOESM1_ESM.xlsx]

## Sheet: Observation group
Observation group	ID number	Mother's age (years)	Antepartum BMI (kg/m2)	Newborn weight (g)	Gestational age (weeks)	The first stage of labor (min)	The second stage of labor (min)	The third stage of labor (min)	The total stage of labor (min)	Artificial membrane breaking	Labor analgesia	phloroglucinol	Oxytocin usage	Fever during labor	Forceps delivery	Mediolater episiotomy	Degree of perineal laceration	Perineal laceration	Apgar score at 1 min	Apgar score at 5 min	Blood loss during delivery and 2 hours postpartum (ml)	Postpartum hemorrhage	Postpartum urinary retention
A1	1704512	36	21.9076	2750	37.2857	520	88	4	608	0	1	0	0	1	0	1	5	0	9	9	200	0	0
A2	1543923	34	24.1672	3050	37.2857	1020	162	34	1182	1	0	0	0	0	1	1	5	0	9	10	320	0	1
A3	1125643	23	24.6548	3110	37	480	140	15	620	0	1	0	0	1	0	0	2	1	10	10	185	0	0
A4	1038707	33	26.2378	3150	37.2857	750	45	35	795	0	1	0	0	1	0	0	2	1	9	10	900	1	0
A5	1095342	25	25.4055	3150	39	1100	17	9	1117	0	1	0	0	0	0	0	2	1	9	10	180	0	0
A6	1527541	35	30.0433	2290	37	128	10	7	138	0	0	0	0	0	0	0	0	0	10	10	130	0	0
A7	1279840	34	28.3203	3370	39	690	110	5	800	0	1	1	0	0	0	1	5	0	9	10	430	0	0
A8	1240525	27	27.2633	2930	37.1429	300	5	5	305	1	0	0	0	0	0	0	1	1	10	9	135	0	0
A9	1488842	33	23.3242	2500	37	375	10	5	385	0	0	0	0	0	0	0	1	1	10	10	100	0	0
A10	1267785	25	25.3902	2850	39	195	14	5	209	0	0	0	0	0	0	0	2	1	10	10	260	0	0
A11	1024213	32	23.0332	3500	38.8571	750	102	13	852	0	1	0	0	0	0	0	0	0	10	10	190	0	0
A12	1148071	33	23.4959	3100	39	160	88	7	248	1	0	0	0	0	0	1	5	0	10	10	115	0	0
A13	1020023	22	21.1938	3230	38.5714	188	183	11	371	0	0	0	0	0	0	0	0	0	10	10	545	1	0
A14	1082124	33	30.4688	3330	37.5714	600	194	6	794	0	1	1	1	0	1	1	5	0	10	10	200	0	0
A15	1338284	32	26.6728	3210	39.1429	15	172	8	187	0	0	0	0	0	1	1	5	0	10	10	250	0	0
A16	1652795	32	24.4352	2870	39.8571	465	159	6	624	0	1	0	1	0	1	1	5	0	10	10	490	1	0
A17	1092394	35	24.2424	3210	37.2857	360	37	8	397	0	0	0	0	1	0	0	1	1	10	10	180	0	0
A18	1304897	28	26.9531	2980	37.5714	200	15	10	215	0	0	0	0	0	0	0	1	1	10	10	160	0	0
A19	1358627	29	27.5482	3100	37.5714	1245	23	2	1268	1	1	1	0	1	0	0	1	1	10	10	90	0	0
A20	1298751	30	25.4366	3280	37.5714	825	74	4	899	1	1	0	1	0	0	0	1	1	10	10	270	0	0
A21	1387988	29	29.903	3400	37.5714	235	20	3	255	0	0	0	0	0	0	0	2	1	10	10	190	0	0
A22	1062743	25	18.026	2590	37.7143	280	4	26	284	0	0	0	0	0	0	0	1	1	10	10	2030	1	0
A23	1583751	31	20.7031	2690	37.7143	450	11	7	461	0	0	0	0	0	0	0	2	1	10	10	180	0	0
A24	1486926	33	29.2969	3640	37.7143	333	30	3	363	0	0	0	0	0	0	0	2	1	10	10	1290	1	0
A25	1393843	26	23.1111	2530	37.8571	660	11	5	671	0	0	0	0	0	0	0	1	1	10	10	80	0	0
A26	1487866	31	23.8281	2730	37.8571	520	13	2	533	0	0	0	0	0	0	0	1	1	10	10	160	0	0
A27	1326267	27	23.7332	3650	37.8571	340	15	5	355	0	0	0	0	0	0	0	1	1	10	10	360	0	1
A28	1173535	34	25.0595	3120	38	175	11	7	186	0	0	0	0	0	0	0	1	1	10	10	170	0	0
A29	1008677	30	23.1405	3280	38	775	33	4	808	1	1	0	0	0	0	0	1	1	10	10	270	0	0
A30	1400948	35	26.5839	3680	38	138	7	5	145	0	0	0	0	0	0	0	2	1	10	10	210	0	0
A31	1463963	34	27.0552	3710	38	615	43	7	658	0	0	0	0	0	0	0	1	1	10	10	130	0	0
A32	1195362	28	30.1769	3120	38.1429	255	7	13	262	0	0	0	0	0	0	0	2	1	10	10	540	1	0
A33	1500704	36	27.9421	3380	38.1429	120	8	2	128	0	0	0	0	0	0	0	1	1	10	10	440	0	0
A34	995985	34	26.1719	2510	38.2857	265	12	18	277	0	1	0	0	0	0	0	1	1	10	10	420	0	0
A35	1058327	23	20.3125	2580	38.2857	540	4	2	544	0	0	0	0	1	0	0	1	1	10	10	70	0	0
A36	1682767	27	27.3438	2780	38.2857	290	56	3	346	0	0	0	0	0	0	0	1	1	10	10	190	0	0
A37	1523958	27	26.8386	2900	38.2857	785	26	4	811	0	0	0	0	0	0	0	1	1	10	10	130	0	0
A38	1512912	39	22.8446	2900	38.2857	165	27	5	192	0	0	0	0	0	0	0	2	1	10	10	120	0	0
A39	1544696	39	25.8065	2990	38.2857	126	49	5	175	0	0	0	0	0	0	0	2	1	10	10	140	0	0
A40	1307140	26	24.5578	3450	38.2857	290	67	4	357	0	1	0	0	0	0	0	1	1	10	10	150	0	0
A41	1381452	35	24.2215	2650	38.4286	195	14	6	209	0	0	0	0	0	0	0	1	1	10	10	120	0	0
A42	1560268	33	23.3067	2980	38.4286	490	74	5	564	0	1	0	0	0	0	0	1	1	10	10	190	0	0
A43	1176604	35	24.6094	3020	38.4286	255	5	5	260	0	0	0	0	0	0	0	2	1	10	10	370	0	0
A44	1544734	31	23.833	3120	38.4286	315	29	12	344	0	1	0	0	0	0	0	1	1	10	10	140	0	0
A45	1112295	32	26.3672	2940	38.5714	500	42	13	542	0	1	0	0	0	0	0	1	1	10	10	270	0	0
A46	1204025	26	25.3906	3370	38.5714	315	12	12	327	0	0	0	0	0	0	0	1	1	10	10	190	0	0
A47	1219492	31	27.0552	2850	38.7143	1160	109	5	1269	1	0	0	1	0	0	0	1	1	10	10	200	0	0
A48	1043737	28	24.6097	3190	38.7143	325	23	2	348	0	0	0	0	0	0	0	1	1	10	10	110	0	0
A49	1652437	31	24.977	3220	38.7143	120	8	4	128	0	0	0	0	0	0	0	2	1	10	10	210	0	0
A50	1120590	28	24.0346	2800	38.8571	370	115	5	485	0	1	0	0	0	0	0	2	1	10	10	240	0	1
A51	1217379	32	24.6548	2850	38.8571	570	84	9	654	0	1	0	0	0	0	0	2	1	10	10	120	0	0
A52	1080381	34	26.09	3070	38.8571	525	49	4	574	0	1	0	0	0	0	0	2	1	10	10	1730	1	0
A53	1659888	31	27.2392	3130	38.8571	244	23	5	267	0	0	0	0	0	0	0	2	1	10	10	170	0	0
A54	1117835	30	28.8754	3780	39	345	108	5	453	0	0	0	0	0	0	0	1	1	10	10	100	0	0
A55	1151390	25	25.8065	3080	39.1429	480	4	6	484	0	0	0	0	0	0	0	1	1	10	10	440	0	0
A56	1496367	34	23.833	3280	39.1429	655	23	5	678	0	0	0	0	0	0	0	2	1	10	10	190	0	0
A57	1610195	30	26.6728	3430	39.1429	1260	27	38	1287	1	1	1	0	0	0	0	1	1	10	10	430	0	0
A58	1339521	29	24.7676	3280	39.2857	1245	39	39	1284	0	1	1	0	0	0	0	1	1	10	10	260	0	0
A59	1340281	29	17.5781	3180	39.4286	590	125	4	715	0	1	0	1	0	0	0	2	1	10	10	290	0	0
A60	1362647	32	28.578	3370	39.4286	85	8	5	93	0	0	0	0	0	0	0	1	1	10	10	370	0	0
A61	1601544	37	25.9766	4280	39.4286	500	12	6	512	0	0	0	0	1	0	0	2	1	10	10	420	0	0
A62	1185764	23	29.6427	3620	39.5714	395	29	6	424	0	0	0	0	0	0	0	2	1	10	10	150	0	0
A63	1249425	29	29.0174	3980	39.5714	390	18	10	408	0	1	0	0	0	0	0	1	1	10	10	130	0	0
A64	1401606	33	21.6128	2810	39.7143	60	66	4	126	0	0	0	0	0	0	0	2	1	10	10	1230	1	0
A65	1226254	27	24.2188	3340	39.7143	930	127	3	1057	1	1	0	0	0	0	0	1	1	10	10	325	0	0
A66	1084171	27	25.5296	3210	39.8571	370	20	6	390	0	1	0	0	0	0	0	1	1	10	10	110	0	0
A67	1223528	29	23.3355	3260	39.8571	825	40	5	865	1	1	0	0	0	0	0	1	1	10	10	160	0	0
A68	1547906	35	19.9219	3540	39.8571	660	67	3	727	1	1	1	0	0	0	0	1	1	10	10	380	0	0
A69	1402935	30	30.2628	3590	39.8571	725	16	4	741	1	1	0	0	1	0	0	1	1	10	10	250	0	0
A70	1203519	29	32.0399	3620	40	535	8	8	543	0	0	0	0	0	0	0	2	1	10	10	270	0	0
A71	1092396	35	29.7578	4050	40.1429	390	91	9	481	0	0	0	0	0	0	0	1	1	10	10	890	1	0
A72	1212038	29	23.3333	3380	40.2857	500	5	7	505	0	0	0	0	0	0	0	2	1	10	10	140	0	0
A73	1130629	29	24.9199	3520	40.2857	405	4	11	409	1	0	0	0	0	0	0	1	1	10	10	490	1	0
A74	1322012	33	25.0657	3810	40.2857	995	15	5	1010	1	1	0	0	1	0	0	1	1	10	10	120	0	0
A75	1292477	32	25.3333	3240	40.5714	980	84	6	1064	1	1	0	0	0	0	0	1	1	10	10	470	0	0
A76	1399162	31	29.34	2680	40.7143	330	6	6	336	0	0	0	0	1	0	0	2	1	10	10	490	1	0
A77	1485492	22	29.3575	2950	41	476	3	4	479	0	1	0	0	0	0	0	1	1	10	10	190	0	0
A78	1113834	27	22.8624	2900	37.7143	1335	52	4	1387	1	1	0	0	0	0	0	0	0	10	10	540	1	0
A79	1078908	26	21.2183	2980	37.8571	130	28	4	158	0	0	0	0	0	0	1	5	0	10	10	130	0	0
A80	1039827	28	24.6094	2870	38.2857	270	31	5	301	0	1	0	0	0	0	0	0	0	10	10	140	0	0
A81	1650161	35	27.4077	2970	38.2857	300	138	7	438	0	0	0	0	0	0	1	5	0	10	10	190	0	0
A82	1333513	26	26.5338	3420	38.2857	160	43	3	203	0	0	0	0	0	0	1	5	0	10	10	250	0	0
A83	1064954	26	22.5827	3150	38.4286	540	75	30	615	0	1	0	0	0	0	0	0	0	10	10	560	1	0
A84	1523716	30	25.3906	3400	38.5714	215	58	7	273	0	0	0	0	0	0	1	5	0	10	10	160	0	0
A85	1163155	33	27.3438	3400	38.5714	145	78	7	223	0	0	0	0	0	0	1	5	0	10	10	380	0	0
A86	1126649	35	25.3906	3750	38.5714	101	43	10	144	0	0	0	0	0	0	1	5	0	10	10	250	0	0
A87	1685945	31	25.4366	2910	38.7143	130	126	4	256	1	1	0	1	0	0	1	5	0	10	10	285	0	0
A88	1250818	26	27.7767	3180	38.7143	175	14	6	189	0	1	0	0	0	0	0	0	0	10	10	100	0	0
A89	1261986	32	26.1719	3650	38.7143	475	84	2	559	0	0	0	0	0	0	1	5	0	10	10	280	0	0
A90	1093910	34	26.3702	3300	38.8571	1000	76	2	1076	1	1	0	1	1	0	0	0	0	10	10	200	0	0
A91	1664064	28	24.8358	3380	38.8571	195	54	1	249	0	0	0	0	0	0	1	5	0	10	10	215	0	0
A92	1360330	27	28.441	3600	39	770	68	2	838	0	1	0	0	1	0	1	5	0	10	10	290	0	0
A93	1431633	32	26.7578	3470	39.1429	640	124	4	764	1	1	0	1	0	0	1	5	0	10	10	190	0	1
A94	1046631	32	22.8928	3160	39.2857	1460	35	7	1495	0	1	1	0	0	0	1	5	0	10	10	290	0	0
A95	1458283	28	22.4082	3400	39.5714	350	23	5	373	0	0	0	0	0	0	1	5	0	10	10	540	1	0
A96	1345002	28	24.4778	3430	39.5714	15	108	2	123	0	1	0	0	1	0	1	5	0	10	10	230	0	0
A97	1077928	30	22.0312	3150	39.7143	300	39	29	339	0	0	0	0	1	0	1	5	0	10	10	180	0	0
A98	1556744	27	29.5525	3500	39.7143	505	107	4	612	0	1	0	1	0	0	1	5	0	10	10	350	0	0
A99	1052637	25	24.4352	3840	39.7143	630	57	1	687	0	1	0	0	1	0	0	0	0	10	10	60	0	0
A100	1337880	30	29.2357	3720	39.8571	260	10	3	270	0	0	0	0	0	0	0	0	0	10	10	115	0	0
A101	1306266	25	24.0882	2840	40	240	52	5	292	0	0	0	0	0	0	1	5	0	10	10	180	0	0
A102	1451642	38	26.9598	3260	40	610	4	6	614	1	1	0	1	0	0	0	0	0	10	10	140	0	0
A103	1252124	27	27.0552	3000	40.1429	210	5	2	215	0	0	0	0	0	0	0	0	0	10	10	100	0	0
A104	1177900	32	22.8329	3010	40.1429	755	53	7	808	0	1	0	0	0	0	1	5	0	10	10	180	0	0
A105	1113596	28	22.2656	3220	40.1429	700	39	6	739	0	1	1	0	0	0	1	5	0	10	10	410	0	0
A106	1157995	32	26.8352	3290	40.2857	990	73	7	1063	1	1	0	1	0	0	1	5	0	10	10	210	0	0
A107	1339149	28	28.2284	3590	40.2857	590	99	4	689	1	1	0	0	0	0	1	5	0	10	10	130	0	0
A108	1179795	27	26.5625	2940	40.7143	1060	106	4	1166	1	0	0	0	0	0	0	0	0	10	10	100	0	0
A109	1091339	29	25.3902	3080	40.8571	510	62	3	572	0	1	0	0	0	0	1	5	0	10	10	460	0	0
B1	1131256	32	27.0993	2520	37.1429	40	21	4	61	0	0	0	0	0	0	0	1	1	9	10	160	0	0
B2	1475717	31	25.5469	2490	37	500	40	5	540	0	0	0	0	0	0	0	1	1	9	10	100	0	0
B3	1033947	29	28.764	3150	37.5714	318	97	2	415	1	0	0	0	0	0	1	5	0	9	10	1501	1	0
B4	1438959	34	27.1816	2820	39.4286	322	182	3	504	1	0	0	1	0	1	1	5	0	10	10	430	0	0
B5	1311142	28	28.764	2840	37.8571	260	18	2	278	0	0	0	0	0	0	0	1	1	10	10	750	1	0
B6	1034857	28	25.9766	3380	38	160	12	6	172	0	1	0	0	0	0	0	1	1	10	10	480	0	0
B7	1599662	38	27.2817	3710	38	240	27	7	267	0	0	0	0	0	0	0	2	1	10	10	330	0	0
B8	1444929	26	27.3438	3440	38.1429	260	3	5	263	0	0	0	0	0	0	0	1	1	10	10	130	0	0
B9	1431430	42	28.764	3070	38.5714	290	103	17	393	0	1	0	0	0	0	0	2	1	10	10	90	0	0
B10	1223606	34	27.2509	3420	38.5714	875	28	2	903	1	0	0	0	0	0	0	2	1	10	10	640	1	0
B11	1631270	26	25.9695	3640	38.5714	100	8	2	108	0	0	0	0	0	0	0	1	1	10	10	320	0	0
B12	1435651	25	25.7117	2880	38.7143	145	48	9	193	0	0	0	0	0	0	0	1	1	10	10	120	0	0
B13	1616786	36	31.2488	3590	38.7143	830	83	5	913	0	1	0	1	0	0	0	2	1	10	10	300	0	0
B14	1303940	32	27.0538	3700	38.7143	330	53	2	383	0	0	0	0	0	0	0	2	1	10	10	480	0	0
B15	1440413	27	25.5102	3310	39	475	37	6	512	0	0	0	0	0	0	0	2	1	10	10	170	0	0
B16	1634791	31	23.533	2960	39.1429	840	64	5	904	0	1	0	1	0	0	0	2	1	10	10	690	1	0
B17	1525473	33	28.3501	3330	39.1429	240	24	6	264	0	0	0	0	0	0	0	1	1	10	10	170	0	0
B18	1452768	31	32.0461	3620	39.5714	285	60	35	345	0	1	0	0	0	0	0	1	1	10	10	430	0	0
B19	1721613	30	28.2284	3190	40.2857	890	30	5	920	0	1	0	0	1	0	0	2	1	10	10	170	0	0
B20	1319504	33	22.8329	3770	40.7143	640	66	9	706	1	1	0	0	1	0	0	2	1	10	10	220	0	0
B21	1488306	27	24.0882	3900	40.8571	850	192	19	1042	0	1	0	1	0	0	0	2	1	10	10	470	0	1
B22	1710222	32	23.7332	3190	37.5714	220	29	6	249	0	1	0	1	0	0	1	5	0	10	10	210	0	0
B23	1171463	25	26.8923	3370	37.5714	460	37	4	497	0	0	0	0	0	0	1	5	0	10	10	230	0	0
B24	1547795	29	26.6389	3430	37.8571	285	140	10	425	0	0	0	0	0	0	1	5	0	10	10	470	0	0
B25	1190957	30	24.974	3090	38.1429	50	102	3	152	0	0	0	0	0	0	1	5	0	10	10	125	0	0
B26	1696973	32	23.634	3180	38.7143	244	51	3	295	0	0	0	0	0	0	1	5	0	10	10	140	0	0
B27	1523850	31	27.3438	3700	38.7143	915	104	3	1019	1	1	0	0	0	0	1	5	0	10	10	430	0	0
B28	1417431	29	27.0194	3260	39	1170	115	2	1285	1	1	0	0	0	0	1	5	0	10	10	380	0	0
B29	1079044	32	24.4646	4360	39.5714	240	48	5	288	0	0	0	0	0	0	0	0	0	10	10	565	1	0
B30	1457416	34	18.9899	3250	40	750	17	5	767	0	0	0	0	0	0	1	5	0	10	10	250	0	0

## Sheet: Primipara control group
Primipara control group	ID number	Mother's age (years)	Antepartum BMI (kg/m2)	Newborn weight (g)	Gestational age (weeks)	The first stage of labor (min)	The second stage of labor (min)	The third stage of labor (min)	The total stage of labor (min)	Artificial membrane breaking	Labor analgesia	phloroglucinol	Oxytocin usage	Fever during labor	Forceps delivery	Mediolater episiotomy	Degree of perineal laceration	Perineal laceration	Apgar score at 1 min	Apgar score at 5 min	Blood loss during delivery and 2 hours postpartum (ml)	Postpartum hemorrhage	Postpartum urinary retention
1	1597902	38	26.64	3310	40	385	228	5	618	1	1	0	1	1	1	1	0	0	8	10	750	1	0
2	994520	33	19.43	3380	40.43	1430	67	4	1501	1	1	1	1	1	0	0	2	1	9	10	250	0	0
3	1573883	33	26.77	3700	40.57	840	38	7	885	0	0	0	1	0	0	0	2	1	9	10	180	0	0
4	1599025	30	26.67	2530	38.57	1570	108	6	1684	0	1	1	1	0	0	0	1	1	10	10	240	0	0
5	1619576	27	24.02	2640	39	145	5	8	158	0	0	0	0	0	0	0	1	1	10	10	150	0	0
6	1533478	30	27.78	2670	39.71	1020	27	6	1053	0	1	0	1	0	0	0	0	0	10	10	130	0	0
7	1595524	28	24.61	2670	38	340	167	3	510	1	1	0	1	1	0	0	2	1	10	10	80	0	0
8	991059	26	25.59	2680	38.71	105	19	6	130	0	0	0	0	0	0	0	1	1	10	10	85	0	0
9	986288	33	24.67	2700	39.14	630	99	3	732	0	1	0	0	0	0	0	1	1	10	10	110	0	0
10	1604782	39	24.97	2700	37.29	600	147	3	750	0	1	0	1	0	0	0	2	1	10	10	110	0	0
11	1420793	30	23.01	2700	38.86	750	24	6	780	1	1	0	1	0	0	0	0	0	10	10	310	0	0
12	1435971	30	25.81	2750	37.43	255	63	5	323	0	0	0	0	0	0	0	0	0	10	10	180	0	0
13	1599639	29	26.37	2760	39.29	1020	87	3	1110	0	1	0	1	0	0	0	0	0	10	10	490	0	0
14	1600208	31	24.41	2770	38.57	1085	114	2	1201	1	1	0	1	0	0	0	1	1	10	10	110	0	0
15	1605127	27	20.2	2830	38.29	700	66	3	769	0	1	0	0	0	0	0	1	1	10	10	170	0	0
16	1600034	31	26.84	2830	37.57	485	56	7	548	0	0	0	0	0	0	0	2	1	10	10	300	0	0
17	991524	30	22.94	2850	37.86	590	63	17	670	1	1	0	0	0	0	0	0	0	10	10	210	0	0
18	1499902	32	22.83	2850	37.86	190	26	10	226	0	0	0	0	0	0	0	0	0	10	10	290	0	0
19	986221	30	30.85	2860	37.57	405	160	5	570	0	1	0	0	0	0	0	1	1	10	10	100	0	0
20	1623932	28	23.63	2890	37.71	380	67	5	452	1	1	0	1	0	0	0	2	1	10	10	430	0	0
21	998176	30	24.54	2900	39.43	275	79	4	358	0	1	0	0	0	0	0	2	1	10	10	190	0	0
22	1589076	30	26.56	2900	37.86	605	65	3	673	0	1	1	1	0	0	0	2	1	10	10	140	0	0
23	991759	34	25.78	2910	38.86	855	80	5	940	0	1	1	1	1	0	0	1	1	10	10	260	0	0
24	1630268	27	27.28	2910	39	440	58	5	503	0	1	0	1	0	0	0	0	0	10	10	190	0	0
25	1623713	28	22.89	2910	39.57	420	42	39	501	0	1	0	0	0	0	0	1	1	10	10	70	0	0
26	1388069	28	22.58	2920	38	200	76	9	285	0	0	0	0	0	0	0	0	0	10	10	150	0	0
27	993801	28	20.59	2940	38.86	775	130	10	915	1	1	0	1	0	0	0	2	1	10	10	150	0	0
28	992576	25	24.52	2950	38.43	280	51	4	335	0	1	0	0	0	0	0	1	1	10	10	150	0	0
29	987760	30	24.86	2950	37.43	225	12	6	243	0	0	0	0	0	0	0	1	1	10	10	140	0	0
30	990393	29	23.44	2950	38.29	330	66	6	402	0	1	0	0	0	0	0	1	1	10	10	130	0	0
31	988843	29	29.24	2950	39.29	695	150	5	850	1	1	0	1	0	0	0	1	1	10	10	130	0	0
32	987136	29	21.76	2960	38.71	765	70	15	850	0	1	0	0	0	0	0	2	1	10	10	350	0	0
33	1399470	29	26.08	2970	39.29	375	34	6	415	0	1	0	0	0	0	0	0	0	10	10	180	0	0
34	1528112	28	29.48	2980	39.43	910	141	4	1055	1	1	0	1	0	0	0	0	0	10	10	160	0	0
35	1592894	28	23.2	2990	37.57	270	81	3	354	0	1	0	0	0	0	0	1	1	10	10	130	0	0
36	1620833	29	23.15	3000	38.43	120	43	2	165	0	0	0	0	0	0	0	2	1	10	10	160	0	0
37	1598079	31	20.81	3000	38.71	420	85	3	508	1	1	0	1	0	0	0	2	1	10	10	230	0	0
38	994344	28	24.65	3000	38.86	680	145	4	829	0	1	0	0	0	0	0	2	1	10	10	200	0	0
39	1607191	30	28.19	3000	38.43	225	21	6	252	0	1	0	0	0	0	0	2	1	10	10	170	0	0
40	986471	24	23.12	3010	38	1200	146	4	1350	1	1	0	1	1	0	0	2	1	10	10	145	0	1
41	995808	33	27.34	3030	38.86	460	42	10	512	0	1	0	0	0	0	0	1	1	10	10	205	0	0
42	1533542	28	22.66	3030	39.57	155	23	8	186	0	0	0	0	0	0	0	0	0	10	10	190	0	0
43	995819	29	25.71	3040	38.29	650	35	1	686	0	1	0	0	1	0	0	1	1	10	10	110	0	0
44	1510733	32	27.64	3040	38.71	460	55	10	525	0	0	0	0	0	0	0	0	0	10	10	160	0	0
45	995326	30	26.84	3050	38.29	300	89	9	398	0	1	0	0	0	0	0	1	1	10	10	120	0	0
46	1526429	24	20.87	3050	37.71	290	35	16	341	0	0	0	0	0	0	0	0	0	10	10	160	0	0
47	1458093	29	24.97	3050	40.71	710	33	5	748	1	0	0	0	0	0	0	0	0	10	10	70	0	0
48	1529546	27	25.1	3050	38.86	755	39	6	800	1	0	0	0	0	0	1	0	0	10	10	230	0	0
49	1624622	38	25.71	3060	39	530	52	3	585	0	1	0	0	0	0	0	2	1	10	10	1200	1	0
50	1628714	28	22.89	3070	38.14	975	92	3	1070	1	1	1	1	0	0	0	2	1	10	10	130	0	0
51	993342	30	22.32	3070	39	450	128	7	585	0	0	0	0	0	0	0	1	1	10	10	150	0	0
52	989285	31	26.76	3080	40.14	1300	70	10	1380	1	1	1	1	1	0	1	5	0	10	10	350	0	1
53	990328	28	26.06	3080	37	255	36	8	299	0	0	0	0	0	0	0	1	1	10	10	160	0	0
54	1590959	30	25.09	3080	39.29	1085	114	7	1206	1	1	0	0	0	0	0	1	1	10	10	110	0	0
55	1488416	29	22.04	3090	39	390	71	12	473	0	1	0	0	0	0	0	0	0	10	10	230	0	0
56	990106	27	24.45	3100	38.86	435	87	17	539	0	1	0	0	0	0	0	1	1	10	10	150	0	0
57	992091	29	25.61	3110	37.29	640	115	8	763	0	1	0	0	0	0	0	2	1	10	10	280	0	0
58	1616090	30	22.94	3110	38.86	930	70	2	1002	0	1	0	0	0	0	0	2	1	10	10	160	0	0
59	1570240	32	26.1	3110	39.14	730	104	4	838	0	1	0	0	0	0	0	1	1	10	10	120	0	0
60	986419	30	33	3130	38.86	710	51	8	769	0	1	0	0	0	0	0	1	1	10	10	220	0	0
61	1608260	28	24.01	3130	38	820	42	3	865	0	1	0	1	0	0	0	2	1	10	10	190	0	0
62	1459938	32	25.71	3130	39.86	530	42	8	580	0	0	0	0	0	0	0	0	0	10	10	200	0	0
63	1494150	37	22.23	3130	39.29	860	60	10	930	0	1	0	1	0	0	0	0	0	10	10	200	0	0
64	1608993	28	22.03	3130	39.71	960	83	3	1046	1	1	1	1	0	0	0	2	1	10	10	380	0	0
65	1531212	24	21.48	3150	38.86	1030	134	11	1175	0	1	0	1	0	0	0	0	0	10	10	220	0	0
66	1605501	30	22.83	3150	30	1355	124	6	1485	1	1	1	1	0	0	1	0	0	10	10	250	0	0
67	1587246	29	21.48	3160	38.43	1085	65	2	1152	1	1	1	1	0	0	1	0	0	10	10	130	0	0
68	1599068	29	26.67	3160	39.57	810	115	8	933	0	1	0	0	0	0	0	2	1	10	10	250	0	0
69	1611907	31	28.3	3180	39.29	950	36	8	994	0	1	1	1	0	0	0	2	1	10	10	220	0	0
70	1471236	29	22.89	3190	39	290	152	4	446	0	1	0	0	0	0	0	0	0	10	10	100	0	0
71	1516141	29	23.67	3190	38.86	840	161	15	1016	1	1	0	1	0	0	0	0	0	10	10	100	0	0
72	1426903	31	25.2	3190	39.86	540	104	6	650	1	1	0	1	0	1	0	0	0	10	10	170	0	0
73	1597460	28	27.51	3190	38.14	820	67	3	890	0	1	0	0	0	0	0	1	1	10	10	200	0	0
74	991772	25	23.13	3200	38.57	1090	43	5	1138	1	1	1	0	0	0	0	1	1	10	10	150	0	0
75	1420886	32	33.3	3200	39.71	240	21	5	266	1	1	0	0	0	0	0	0	0	10	10	245	0	0
76	1415256	29	25.98	3210	39.43	145	40	10	195	0	0	0	0	0	0	0	0	0	10	10	260	0	0
77	1614423	34	22.86	3210	39.14	230	55	1	231	1	0	0	1	0	0	0	2	1	10	10	180	0	0
78	992426	28	26.43	3220	39	1200	82	17	1299	0	1	0	1	0	0	0	1	1	10	10	90	0	1
79	990171	28	26.24	3220	38.29	265	127	8	400	0	1	0	0	0	0	0	1	1	10	10	200	0	0
80	1595509	30	24.8	3220	38.43	490	109	9	608	0	0	0	0	0	0	0	2	1	10	10	100	0	0
81	1608875	31	33.01	3220	38.71	495	103	7	605	1	1	0	1	0	0	0	2	1	10	10	230	0	0
82	1396110	35	25	3220	40.43	915	110	5	1030	0	1	0	1	0	0	0	0	0	10	10	110	0	0
83	986822	31	28.63	3230	39.29	925	58	12	995	0	1	0	1	0	0	0	2	1	10	10	160	0	0
84	994833	31	25.64	3240	39	165	32	6	203	0	0	0	0	0	0	0	2	1	10	10	150	0	0
85	1466329	29	24.65	3240	39.29	620	76	7	703	1	1	0	0	0	0	0	0	0	10	10	220	0	0
86	1616462	32	29.24	3240	38.14	890	80	10	980	1	1	0	1	0	0	0	2	1	10	10	230	0	0
87	1615086	35	29.58	3240	39.29	640	75	5	720	0	1	0	0	0	0	0	2	1	10	10	260	0	0
88	1621697	28	22.77	3250	38.71	645	30	5	680	0	1	0	0	0	0	0	2	1	10	10	170	0	0
89	993333	29	30.86	3250	40.14	985	44	6	1035	1	1	1	1	0	0	0	1	1	10	10	160	0	0
90	1396558	28	23.43	3260	38.86	410	49	6	465	0	1	0	1	0	0	0	0	0	10	10	170	0	0
91	1470688	31	22.44	3260	39.43	1070	160	5	1235	1	1	0	1	0	0	0	0	0	10	10	120	0	0
92	1591296	28	25.39	3260	38.86	735	47	7	789	1	1	0	0	0	0	0	2	1	10	10	150	0	0
93	1617404	31	28.31	3270	38.71	60	60	5	125	1	0	0	0	0	0	0	2	1	10	10	350	0	0
94	1436324	29	28.6	3280	38.43	775	60	5	840	1	1	0	0	0	0	0	0	0	10	10	190	0	0
95	1517161	28	27.34	3280	40.86	740	29	6	775	0	1	0	1	0	0	0	0	0	10	10	200	0	0
96	1628217	30	24.03	3280	39	705	73	7	785	0	1	0	1	0	0	0	2	1	10	10	250	0	0
97	1621701	29	24.09	3290	37.29	235	34	4	273	0	1	0	1	0	0	0	2	1	10	10	150	0	0
98	1423860	28	24.69	3290	38.43	520	39	4	563	1	0	0	1	0	0	0	0	0	10	10	320	0	0
99	1572386	31	34.16	3300	40.57	510	26	4	540	1	1	0	1	0	0	0	2	1	10	10	240	0	0
100	992571	29	23.13	3300	38.57	645	49	3	697	1	1	1	1	1	0	1	5	0	10	10	190	0	0
101	1615449	27	22.89	3310	38.86	665	24	5	694	0	0	0	0	0	0	0	2	1	10	10	140	0	0
102	991563	28	21.48	3310	38.43	810	24	5	839	0	1	1	1	1	0	0	2	1	10	10	300	0	0
103	1523157	29	22.65	3310	39.29	240	17	3	260	0	0	0	0	0	0	0	0	0	10	10	160	0	0
104	1584176	33	29.37	3320	40	600	73	43	716	0	1	0	0	0	0	0	1	1	10	10	230	0	0
105	986650	27	24.92	3330	38.14	980	62	5	1047	1	0	0	0	0	0	0	1	1	10	10	270	0	0
106	992581	29	25.71	3340	38	555	15	5	575	0	0	0	0	0	0	0	1	1	10	10	150	0	0
107	1567120	30	29.38	3340	39.71	1340	156	4	1500	1	1	1	1	0	0	0	2	1	10	10	140	0	0
108	1476675	30	26.84	3350	40.57	1110	116	5	1231	1	1	0	1	0	1	1	0	0	10	10	690	1	0
109	1569692	28	27.99	3350	38.86	1215	102	4	1321	1	1	1	1	0	0	0	2	1	10	10	240	0	1
110	1585141	30	22.07	3350	39.43	345	145	2	492	0	0	0	1	0	0	0	2	1	10	10	140	0	0
111	1387363	29	28.13	3350	38.14	470	36	9	515	1	1	0	0	0	0	0	0	0	10	10	140	0	0
112	1392274	32	24.91	3360	39	140	19	7	166	0	0	0	0	0	0	0	0	0	10	10	110	0	0
113	1623933	31	27.34	3370	40.14	705	80	4	789	0	1	1	1	0	0	1	0	0	10	10	200	0	0
114	1620857	29	25.98	3370	39.14	955	219	6	1180	0	1	0	1	0	0	0	2	1	10	10	330	0	0
115	1628360	39	24.09	3380	39.71	250	21	6	277	0	0	0	0	0	0	0	1	1	10	10	880	1	0
116	986234	27	23.81	3380	38.57	810	73	4	887	0	1	0	0	0	0	0	2	1	10	10	140	0	0
117	1616493	30	26.29	3390	40.43	950	200	10	1160	0	1	0	1	0	0	0	2	1	10	10	900	1	0
118	1611895	30	27.94	3400	39.29	405	107	4	516	0	1	0	0	0	0	0	2	1	10	10	380	0	0
119	1627606	29	21.67	3410	39.14	460	151	9	620	0	1	0	1	0	0	0	2	1	10	10	230	0	0
120	1613276	29	24.24	3410	38.57	360	97	3	460	0	0	0	0	0	0	0	2	1	10	10	410	0	0
121	1425568	30	22.02	3410	39	740	95	3	838	1	0	0	1	0	0	0	0	0	10	10	320	0	0
122	987422	33	21.8	3450	40.29	900	142	25	1067	1	1	0	1	1	0	0	2	1	10	10	730	1	0
123	987131	34	21.56	3450	39.57	720	195	7	922	0	1	0	0	1	0	0	2	1	10	10	185	0	0
124	986463	25	26.37	3470	38.29	390	76	5	471	0	1	0	0	0	0	0	1	1	10	10	120	0	0
125	1618620	31	26.16	3480	39.57	630	71	9	710	0	1	0	0	0	0	0	2	1	10	10	190	0	0
126	1519159	28	22.31	3480	38.86	340	45	6	391	0	0	0	0	0	0	0	0	0	10	10	240	0	0
127	1571858	33	25	3500	39.57	500	73	5	578	1	0	0	1	0	0	0	2	1	10	10	140	0	0
128	986479	32	26.37	3520	40.86	1320	99	6	1425	0	1	0	1	0	0	0	2	1	10	10	470	0	1
129	1601250	31	21.83	3540	38.14	305	28	4	337	0	0	0	0	0	0	0	2	1	10	10	75	0	0
130	1419623	36	25.46	3540	39.29	775	82	28	885	1	1	0	1	0	0	1	0	0	10	10	280	0	0
131	1591712	28	23.44	3570	39.14	405	238	3	646	0	1	0	1	0	1	1	0	0	10	10	160	0	0
132	995806	30	26.44	3590	38	470	135	5	610	0	1	0	0	0	0	0	1	1	10	10	320	0	0
133	1576559	31	27.34	3600	39.57	720	172	10	902	0	1	0	1	0	0	0	2	1	10	10	650	1	0
134	1387638	28	24.22	3600	38.57	220	30	8	258	0	0	0	0	0	0	0	0	0	10	10	150	0	0
135	1607072	28	21.55	3600	38.86	760	109	4	873	0	1	0	1	0	0	1	0	0	10	10	200	0	0
136	1618472	28	22.41	3610	38.57	530	152	4	686	1	1	0	1	0	0	0	2	1	10	10	180	0	0
137	1620547	29	21.91	3660	39.71	1005	138	7	1150	1	1	0	1	0	0	0	2	1	10	10	350	0	0
138	1515028	28	29.38	3680	39	1256	72	3	1331	0	1	0	1	0	0	0	0	0	10	10	120	0	1
139	1459043	28	26.11	3680	39.57	630	148	10	788	0	1	0	0	0	0	0	0	0	10	10	340	0	0
140	1609874	29	26.72	3680	39.29	970	82	23	1075	1	1	0	1	0	0	0	0	0	10	10	150	0	0
141	1612530	34	26.82	3680	39.29	540	113	5	658	0	1	0	1	0	0	0	1	1	10	10	130	0	0
142	1519809	31	25.47	3700	39.71	835	103	5	943	1	1	0	1	0	0	0	0	0	10	10	100	0	0
143	1490571	36	26.9	3730	40.29	270	145	4	419	0	0	0	0	0	0	0	0	0	10	10	230	0	0
144	1571104	31	27.16	3740	38.43	345	145	2	492	0	0	0	1	0	0	0	2	1	10	10	140	0	1
145	1488354	28	26.67	3740	38.71	300	36	4	340	0	1	0	0	0	0	0	0	0	10	10	360	0	0
146	1440773	29	28.04	3780	39.43	975	67	4	1046	0	1	0	0	0	0	0	0	0	10	10	220	0	0
147	1386104	28	24.09	3850	38.86	775	153	12	940	0	1	0	1	0	0	0	0	0	10	10	740	1	0
148	1533543	30	26.81	3950	38.14	590	27	3	620	1	1	0	1	0	0	0	0	0	10	10	440	0	0
149	992148	30	29.76	3970	38.86	780	33	7	820	0	0	0	0	0	0	0	2	1	10	10	300	0	0

## Sheet: Multipara control group
Multipara control group	ID number	Mother's age (years)	Antepartum BMI (kg/m2)	Newborn weight (g)	Gestational age (weeks)	The first stage of labor (min)	The second stage of labor (min)	The third stage of labor (min)	The total stage of labor (min)	Artificial membrane breaking	Labor analgesia	phloroglucinol	Oxytocin usage	Fever during labor	Forceps delivery	Mediolater episiotomy	Degree of perineal laceration	Perineal laceration	Apgar score at 1 min	Apgar score at 5 min	Blood loss during delivery and 2 hours postpartum (ml)	Postpartum hemorrhage	Postpartum urinary retention
1	1055432	26	25.39	3270	37.43	250	6	18	274	0	0	0	0	0	0	0	1	1	8	9	90	0	0
2	994708	27	25.92	3100	37.43	522	2	5	529	0	0	0	0	0	0	0	1	1	8	9	180	0	0
3	1053899	34	32.56	3280	37.29	320	5	15	340	0	0	0	0	0	0	0	1	1	8	10	250	0	0
4	1059849	27	25.46	3210	37.43	420	10	20	450	0	1	0	0	1	0	0	1	1	8	9	310	0	0
5	1062676	32	22.48	3050	37.43	190	17	5	212	0	0	0	0	0	0	0	2	1	8	10	140	0	0
6	988362	26	24.39	3510	37.71	468	9	13	490	0	0	0	0	0	0	0	1	1	9	10	190	0	0
7	990193	30	22.32	3220	37.71	530	23	14	567	0	1	0	1	0	0	0	1	1	9	10	345	0	0
8	994845	25	26.86	3440	37.86	315	15	5	335	0	0	0	0	0	0	0	1	1	9	10	100	0	0
9	1045021	28	26.13	3470	37.86	230	3	2	235	0	0	0	0	0	0	0	1	1	9	10	90	0	0
10	1046572	28	21.51	2830	37.71	120	7	3	130	0	0	0	0	0	0	0	1	1	9	10	80	0	0
11	1052115	28	27.89	3760	37.71	285	19	6	310	0	0	0	0	0	0	0	1	1	9	10	120	0	0
12	1053850	28	24.03	2850	37.71	700	63	12	775	1	1	0	0	0	0	0	1	1	9	10	220	0	0
13	1058245	32	26.44	2900	37.86	618	4	8	630	0	0	0	0	0	0	0	1	1	9	10	90	0	0
14	1059469	22	30.3	3400	37.43	75	9	6	90	0	0	0	0	0	0	0	1	1	9	10	75	0	0
15	1069162	31	21.83	2620	38	372	12	8	392	0	0	0	0	0	0	0	1	1	9	10	150	0	0
16	1098640	33	24.14	3070	38.57	330	14	6	350	0	0	0	0	0	0	0	1	1	9	10	120	0	0
17	986573	29	28.72	3330	38.86	440	10	10	460	0	0	0	0	0	0	0	1	1	10	10	125	0	0
18	986826	30	27.55	3110	39.43	120	15	10	145	0	0	0	0	0	0	0	0	0	10	10	1160	1	0
19	986840	34	28.04	3720	39.71	200	161	9	370	0	1	0	0	0	0	0	2	1	10	10	305	0	0
20	986857	32	27.89	3020	38.57	170	5	5	180	0	0	0	0	0	0	0	1	1	10	10	190	0	0
21	987531	35	24.03	3360	38.86	310	6	4	320	0	0	0	0	0	0	0	1	1	10	10	140	0	0
22	987771	30	30.04	3060	39.29	355	10	28	393	0	1	0	0	0	0	0	0	0	10	10	110	0	0
23	988862	33	25.24	3140	40.43	540	61	18	619	1	1	0	0	0	0	0	1	1	10	10	100	0	0
24	989830	30	22.48	3300	38.71	530	10	5	545	1	1	0	0	0	0	0	1	1	10	10	200	0	0
25	989904	26	24.23	3270	39.29	885	37	8	930	0	1	0	0	0	0	0	1	1	10	10	95	0	0
26	990140	27	26.99	3350	39	510	8	6	524	0	0	0	0	0	0	0	1	1	10	10	140	0	0
27	990154	29	26.84	3740	39.14	475	40	5	520	0	1	0	1	0	0	0	1	1	10	10	260	0	0
28	991047	34	23.12	3230	40	55	8	7	70	0	0	0	0	0	0	0	1	1	10	10	190	0	0
29	991162	31	25.1	3510	38.86	600	22	8	630	0	0	0	0	0	0	0	1	1	10	10	80	0	0
30	991502	28	27.69	3220	39	325	2	3	330	0	0	0	0	0	0	0	1	1	10	10	1560	1	0
31	991521	35	26.64	2970	38.71	650	12	8	670	1	0	0	0	0	0	0	0	0	10	10	90	0	0
32	992088	30	21.75	3340	40.43	185	14	9	208	0	0	0	0	0	0	0	1	1	10	10	130	0	0
33	992101	29	29.3	3490	38.86	300	2	6	308	0	1	0	0	0	0	0	1	1	10	10	145	0	0
34	992984	32	30.07	3790	39.29	810	83	9	902	0	1	0	0	0	0	0	1	1	10	10	64	0	0
35	993575	25	24.2	2940	39.71	340	10	8	358	0	1	0	0	0	0	0	1	1	10	10	170	0	0
36	994027	33	27.06	3800	39	355	12	5	372	0	0	0	0	0	0	0	2	1	10	10	700	1	0
37	994851	32	24.84	3120	37.29	415	22	13	450	0	0	0	0	0	0	0	1	1	10	10	195	0	0
38	995309	24	27.24	3270	38.71	380	90	5	475	0	1	0	0	0	0	0	1	1	10	10	200	0	0
39	995317	33	25.53	3440	39.57	180	10	5	195	0	0	0	0	0	0	0	2	1	10	10	130	0	0
40	1023204	30	24.68	3450	38	510	165	25	700	0	1	0	0	0	0	0	2	1	10	10	760	1	0
41	1023207	30	28.89	2790	38.71	935	120	5	1060	1	1	0	1	0	0	1	5	0	10	10	90	0	1
42	1027938	27	36.6	3650	39	505	242	8	755	0	1	0	0	0	0	1	0	0	10	10	150	0	0
43	1029306	33	25.39	2970	39.14	660	132	8	800	0	1	0	1	1	0	0	1	1	10	10	2680	1	0
44	1035594	33	23.34	3440	39.29	750	97	8	855	1	1	0	1	0	0	0	2	1	10	10	120	0	0
45	1037329	35	26.22	3700	38.57	450	115	28	593	1	1	0	0	0	0	0	1	1	10	10	120	0	0
46	1038180	33	28.13	3620	38.71	690	75	5	770	0	1	0	1	0	0	1	0	0	10	10	320	0	0
47	1040564	33	25.71	3630	41.29	530	99	6	635	1	1	0	0	0	0	0	0	0	10	10	140	0	0
48	1040837	34	28.44	3430	40.14	550	48	2	600	1	1	0	0	0	0	0	1	1	10	10	125	0	0
49	1041163	31	25	3360	39.86	435	5	5	445	0	0	0	0	0	0	0	1	1	10	10	130	0	0
50	1041308	22	22.83	3450	38.86	445	11	2	458	0	0	0	0	0	0	0	1	1	10	10	90	0	0
51	1041794	27	24.22	3570	38.57	350	80	5	435	0	1	0	0	0	0	0	1	1	10	10	145	0	0
52	1041805	28	29	3400	39.71	540	73	5	618	0	1	0	0	0	0	0	1	1	10	10	80	0	0
53	1041826	28	25.24	3610	39	690	91	5	786	0	1	0	0	0	0	0	2	1	10	10	120	0	0
54	1041838	27	25.39	3880	38.43	420	20	31	471	0	1	0	0	0	0	0	0	0	10	10	195	0	0
55	1043040	34	26.04	3430	38.43	187	27	10	224	0	0	0	0	0	0	0	1	1	10	10	350	0	0
56	1043462	30	22.14	2800	39.29	74	6	5	85	1	0	0	0	0	0	0	2	1	10	10	90	0	0
57	1043752	27	23.52	2940	40	455	55	3	513	0	1	0	0	0	0	0	0	0	10	10	160	0	0
58	1044040	26	24.52	3160	38.71	280	7	8	295	0	0	0	0	0	0	0	1	1	10	10	90	0	0
59	1044701	23	23.37	2790	38.86	450	22	3	475	0	0	0	0	0	0	0	1	1	10	10	390	0	0
60	1045209	32	24.84	3190	39.86	405	20	10	435	0	0	0	0	0	0	0	1	1	10	10	170	0	0
61	1045305	30	25.2	3660	39.14	130	10	10	150	0	0	0	0	0	0	0	2	1	10	10	170	0	0
62	1045306	30	25.48	3320	39.86	790	13	7	810	1	0	0	0	0	0	0	1	1	10	10	110	0	0
63	1045812	29	27.47	3800	38.57	225	39	6	270	0	0	0	0	0	0	0	1	1	10	10	110	0	0
64	1045841	29	23.44	3420	38.57	130	18	7	155	0	0	0	0	0	0	0	2	1	10	10	170	0	0
65	1046310	33	25.44	3350	40.14	220	15	5	240	0	0	0	0	0	0	0	1	1	10	10	100	0	0
66	1046849	32	27.12	3640	39.29	110	14	6	130	0	0	0	0	0	0	0	1	1	10	10	190	0	0
67	1046980	34	25.39	3390	39.14	390	13	3	406	0	0	0	0	0	0	0	2	1	10	10	160	0	0
68	1047164	26	24.96	3880	38.86	300	93	7	400	0	1	0	0	0	0	0	1	1	10	10	280	0	0
69	1048176	27	28.52	3480	38.57	320	20	5	345	0	1	0	0	0	0	0	1	1	10	10	140	0	0
70	1048765	28	24.5	2930	39.71	115	11	4	130	0	0	0	0	0	0	0	1	1	10	10	150	0	0
71	1049272	33	24.39	3600	39.14	775	8	5	788	0	0	0	0	0	0	0	2	1	10	10	160	0	0
72	1049293	33	26.56	3280	40.43	360	8	20	388	0	0	0	0	0	0	0	1	1	10	10	190	0	0
73	1049318	29	26.9	3380	39	450	35	10	495	0	1	0	0	0	0	0	0	0	10	10	160	0	0
74	1050279	26	31.65	3670	39.14	550	185	5	740	0	1	0	0	0	0	1	5	0	10	10	100	0	0
75	1050345	34	27.64	3330	39.14	975	10	20	1005	1	1	0	1	0	0	0	1	1	10	10	100	0	0
76	1050402	23	20.03	2680	38.43	225	23	7	255	0	1	0	0	0	0	0	1	1	10	10	150	0	0
77	1050666	29	24.46	3200	40.57	230	10	10	250	0	0	0	0	0	0	0	1	1	10	10	190	0	0
78	1050895	29	23.49	3260	40.86	300	7	6	313	0	0	0	0	0	0	0	1	1	10	10	180	0	0
79	1052118	35	21.09	2680	38.29	670	39	11	720	0	1	1	0	0	0	0	2	1	10	10	90	0	0
80	1052642	31	24.61	3450	39.57	225	8	5	238	0	0	0	0	0	0	0	2	1	10	10	200	0	0
81	1052650	24	24.98	3740	38.43	500	4	6	510	0	0	0	0	0	0	0	0	0	10	10	105	0	0
82	1052823	32	23.41	3190	39.86	223	8	14	245	0	0	0	0	0	0	0	2	1	10	10	90	0	0
83	1052931	28	28.89	3070	38.86	265	7	4	276	0	0	0	0	0	0	0	1	1	10	10	100	0	0
84	1053317	25	21.48	3640	38.71	615	51	7	673	0	0	0	0	0	0	0	2	1	10	10	130	0	0
85	1053589	28	26.29	3470	38.86	210	25	15	250	0	1	0	0	0	0	0	0	0	10	10	380	0	0
86	1053891	26	24.22	3450	38	225	5	5	235	0	0	0	0	0	0	0	1	1	10	10	180	0	0
87	1053898	33	27.34	3120	38.86	265	10	5	280	0	0	0	0	0	0	0	0	0	10	10	300	0	0
88	1054162	27	29.05	3250	39.29	780	9	36	825	0	1	0	0	0	0	0	1	1	10	10	250	0	0
89	1054670	28	24.91	3380	39.29	270	95	5	370	0	1	0	0	0	0	1	5	0	10	10	150	0	0
90	1054799	31	26.84	3760	39.29	330	106	4	440	0	1	0	0	0	0	1	5	0	10	10	150	0	0
91	1055303	25	24.56	2950	38.71	600	109	6	715	0	0	0	0	0	0	0	1	1	10	10	300	0	0
92	1055404	27	23.34	2800	39.57	240	10	5	255	0	0	0	0	0	0	0	0	0	10	10	240	0	0
93	1055406	34	27.34	3400	39.43	130	16	14	160	0	0	0	0	0	0	0	1	1	10	10	110	0	0
94	1055469	29	28.8	3510	40.57	590	58	5	653	0	1	0	0	0	0	0	1	1	10	10	100	0	0
95	1055762	26	23.71	2980	39	1035	18	12	1065	0	0	0	1	0	0	0	1	1	10	10	120	0	0
96	1055993	30	25.76	3060	40	270	13	7	290	0	0	0	0	0	0	0	1	1	10	10	270	0	0
97	1056344	25	24.22	3000	38.86	315	2	8	325	0	0	0	0	0	0	0	1	1	10	10	130	0	0
98	1056505	26	26.72	3200	39.86	580	7	5	592	1	0	0	1	0	0	0	0	0	10	10	140	0	0
99	1056975	28	26.71	2830	38	390	6	4	400	0	1	0	0	0	0	0	2	1	10	10	200	0	0
100	1057211	29	24.84	3190	40	555	18	32	605	0	1	0	0	0	0	0	1	1	10	10	350	0	0
101	1057262	33	26.56	3240	39	195	10	5	210	0	0	0	0	0	0	0	1	1	10	10	130	0	0
102	1057271	33	27.34	3370	40.29	615	17	13	645	0	0	0	0	0	0	0	1	1	10	10	140	0	0
103	1057341	27	25.1	3350	38.14	290	10	10	310	0	0	0	0	0	0	0	0	0	10	10	90	0	0
104	1057532	35	27.82	3140	40	280	15	10	305	0	0	0	0	0	1	1	0	0	10	10	260	0	0
105	1058190	29	28.25	2930	40.71	540	25	7	572	0	0	0	0	0	0	0	1	1	10	10	115	0	0
106	1058458	26	22.54	2750	38.71	170	5	5	180	0	0	0	0	0	0	1	5	0	10	10	130	0	0
107	1058748	34	26.53	3150	38.43	330	53	1	384	0	1	0	0	0	0	0	2	1	10	10	140	0	0
108	1058754	30	27.85	3410	39.14	403	43	12	458	0	1	0	0	1	0	0	1	1	10	10	215	0	0
109	1059084	30	25.24	3470	38.71	380	7	8	395	0	0	0	0	0	0	0	1	1	10	10	145	0	0
110	1059267	35	22.31	3130	38.57	55	3	7	65	0	0	0	0	0	0	0	1	1	10	10	200	0	0
111	1059482	21	23.98	3180	40	270	10	3	283	0	0	0	0	0	0	0	1	1	10	10	110	0	0
112	1059491	31	21.22	3600	39.29	720	22	8	750	0	1	0	0	0	0	0	1	1	10	10	160	0	0
113	1059549	28	18.78	3150	39.43	150	54	6	210	0	1	0	0	0	0	0	2	1	10	10	120	0	0
114	1059817	32	23.4	3250	39.57	1025	88	3	1116	1	1	0	0	0	0	1	0	0	10	10	180	0	0
115	1059854	30	27.85	3750	38.86	320	53	5	378	0	1	0	0	0	0	0	2	1	10	10	100	0	0
116	1059856	25	27.68	3700	38.86	455	147	5	607	0	1	0	1	0	0	0	1	1	10	10	140	0	0
117	1060309	26	23.83	3170	38.71	370	3	17	390	0	0	0	0	0	0	0	0	0	10	10	140	0	0
118	1060701	34	23.62	3280	38	260	11	9	280	0	0	0	0	0	0	0	0	0	10	10	130	0	0
119	1060734	34	27.06	3130	38.57	140	22	6	168	0	0	0	0	0	0	0	2	1	10	10	90	0	0
120	1060750	32	30.85	3560	39.57	480	12	5	497	0	0	0	0	0	0	0	2	1	10	10	160	0	0
121	1061422	33	25.22	3020	39.71	260	18	7	285	0	0	0	0	0	0	0	1	1	10	10	90	0	0
122	1061493	33	24.34	3350	38.71	203	4	5	212	0	0	0	0	0	0	0	1	1	10	10	190	0	0
123	1061504	25	24.22	3680	38.14	280	10	5	295	0	1	0	0	0	0	0	2	1	10	10	95	0	0
124	1062105	30	25.59	3160	39.43	675	7	13	695	0	0	0	0	0	0	0	1	1	10	10	100	0	0
125	1063142	26	25.97	3250	38.43	285	35	6	326	0	0	0	0	0	0	0	0	0	10	10	120	0	0
126	1063522	29	26.42	3550	40.57	445	21	6	472	1	1	0	1	0	0	0	0	0	10	10	100	0	0
127	1063947	32	26.37	3700	38.43	475	82	7	564	1	1	0	0	0	0	0	1	1	10	10	65	0	0
128	1063951	34	23.61	3350	39.86	375	37	11	423	0	0	0	0	0	0	0	1	1	10	10	130	0	0
129	1064230	31	30.44	3320	40.86	260	81	7	348	0	1	0	0	0	0	0	1	1	10	10	230	0	0
130	1064885	33	28.51	3350	38.43	605	13	5	623	0	1	0	0	0	0	0	1	1	10	10	260	0	0
131	1064913	30	22.61	3590	38.43	490	5	5	500	0	1	0	0	0	0	0	0	0	10	10	200	0	0
132	1065451	31	30.03	3990	39.43	180	25	10	215	0	0	0	0	0	0	0	2	1	10	10	410	0	0
133	1065514	29	28.36	3440	41	468	5	7	480	0	0	0	0	0	0	0	1	1	10	10	170	0	0
134	1065522	28	23.74	2950	39.86	500	91	9	600	0	1	0	1	0	0	0	2	1	10	10	480	0	0
135	1065586	26	26.35	3280	38.86	520	16	9	545	1	1	0	1	0	0	0	1	1	10	10	140	0	0
136	1067019	28	23.34	3090	40.14	805	53	12	870	1	1	0	1	0	0	0	0	0	10	10	170	0	0
137	1067039	35	26.84	3410	39.71	630	70	5	705	0	1	0	0	0	0	0	1	1	10	10	140	0	0
138	1067144	34	21.48	3250	38.86	810	14	1	825	1	1	0	0	0	0	0	1	1	10	10	330	0	0
139	1067310	31	26.26	3040	40	175	11	4	190	0	0	0	0	0	0	0	1	1	10	10	270	0	0
140	1067373	35	28.84	2710	41.14	450	130	5	585	0	1	0	0	0	0	0	1	1	10	10	120	0	0
141	1067403	31	25.39	3080	37.29	290	2	28	320	0	0	0	0	0	0	0	0	0	10	10	270	0	0
142	1067560	32	26.53	3400	39	160	16	12	188	0	0	0	0	0	0	0	1	1	10	10	150	0	0
143	1067600	29	23.21	3340	39.71	465	10	5	480	0	0	0	0	0	0	0	1	1	10	10	100	0	0
144	1067607	35	22.43	3050	38.29	480	32	3	515	0	1	0	0	0	0	0	0	0	10	10	130	0	0
145	1068065	30	25.1	3480	38.57	360	65	23	448	0	0	0	0	0	0	0	2	1	10	10	95	0	0
146	1068491	34	21.53	3260	38.29	410	26	14	450	0	1	0	0	0	0	0	1	0	10	10	160	0	0
147	1068875	31	25.15	3060	38.43	105	5	5	115	0	0	0	0	0	0	0	0	0	10	10	120	0	0
148	1069407	26	23.73	2900	39.86	260	28	5	293	0	1	0	0	0	0	0	1	1	10	10	160	0	0
149	1098277	28	25.63	3230	39.71	900	108	7	1015	0	0	0	0	0	0	0	0	0	10	10	340	0	0
150	1069755	29	24.14	3660	38.86	310	14	10	334	0	0	0	0	0	0	0	1	1	10	10	160	0	0
151	1069785	35	25.76	2980	38	525	10	10	545	0	0	0	0	0	0	0	2	1	10	10	100	0	0
152	1070352	34	23.88	3480	39.29	505	15	10	530	0	0	0	0	0	0	0	0	0	10	10	110	0	0
153	1097643	31	21.22	3420	37.86	1060	25	5	1090	1	1	0	1	0	0	0	0	0	10	10	155	0	0
154	1098774	29	24.61	3200	37.57	585	9	6	600	0	0	0	0	0	0	0	1	1	10	10	180	0	0
155	1099408	33	20.08	2980	37.43	445	15	5	465	0	0	0	0	0	0	0	1	1	10	10	120	0	0
